# Supplementary material for: CRISPR/Cas9 Edited RAS & MEK Mutant Cells Acquire BRAF and MEK Inhibitor Resistance with MEK1 Q56P Restoring Sensitivity to MEK/BRAF Inhibitor Combo and KRAS G13D Gaining Sensitivity to Immunotherapy
Source: Cancers (Basel). 2022 Nov 5;14(21):5449. doi: 10.3390/cancers14215449 (PMC9655013; doi:10.3390/cancers14215449)
Supplement: Supplementary file 1 [file cancers-14-05449-s001.zip]

Archive with 1 entries (1 files):
- cancers-1964987-supplementary.pdf
